# Supplementary material for: Bayesian Networks in Environmental Risk Assessment: A Review
Source: Integr Environ Assess Manag. 2020 Oct 6;17(1):62–78. doi: 10.1002/ieam.4332 (PMC7821106; doi:10.1002/ieam.4332)
Supplement: Supplementary file 7 — Supporting information. [file IEAM-17-62-s007.xlsx]

## Sheet: Sheet1
Title	1.1.3. To which component(s) of risk assessment process the model contributes?	2.1.1. Who participated in the model framing (selection of the variables)?	2.1.2. How were the variables selected?	2.2.1. Who participated in defining the model structure?	2.2.2. How were the links defined?	2.2.3. How was the discretization done (if a discrete BN)?	2.3.1. Is the BN Discrete (D) / Continuous (C) / Hybrid (H) / Other (O)?	2.3.2. Who participated in producing the probabilities or (if a continuous BN) the parameters of the distributions?	2.3.3. How were the probabilities / parameters obtained?	3.1.1. How the model is used in the study, to answer the research questions? (Options from Aguilera et al. 2011)	3.1.4. What type(s) of validation method(s) is(are) used (options from Aguilera et al. 2011)?	3.3.1. Who are the intended end-users of the actual model?	3.3.5. Who are the intended end-users of the results produced by the model?
	Risk identification (RI)* / Risk analysis (RA)** / Risk evaluation (decision analysis) (RE)*** / Not clear (NC)	Modeller or modelling team one-disciplinary (M) / External expert or expert team (E) / Non-expert stakeholders (SH) / No information (NI)	Learned or modelled based on data (DL) / Literature-based (L) / Expert judgement (EJ) / Non-expert judgement (NJ) / Other (O) / No information (NI)	Modeller or modelling team one-disciplinary (M) / External expert or expert team (E) / Non-expert stakeholders (SH) / No information (NI)	Learned or modelled based on data (DL) / Literature-based (L) / Expert judgement (EJ) / Non-expert judgement (NJ) / Other (O) / No information (NI)	Learned from data by an algorithm (DL) / Based on data-analysis (incl. literature) (DA) / Elicited based on expert knowledge (EE) / Elicited from non-expert stakeholders (ES) / Equal Distance Interval (EDI) / Equal Frequency Intervals (EFI) / Other (O) / No information (NI)		Modeller or modelling team one-disciplinary (M) / External expert or expert team (E) / Non-expert stakeholders (SH) / No information (NI)		Inference (I) / Characterisation (CH) / Classification (CL) / Regression (R) / Other (O) / Not applicable (NA)	Train & Test* (TT) / Cross Validation** (CV) / Expert evaluation*** (E) / Comparison to previous models (PM) / Sensitivity analysis (SA)**** / Goodness of fit (GF)***** / No validation (NV)	The model developers themselves (MD) / Other scientists (OS) / Decision-makers (incl. planners and managers) (DM) / Stakeholders (SH) / Teachers (T) / Common public (CP) / Not clear (NC)	The model developers themselves (MD) / Other scientists (OS) / Decision-makers (incl. planners and managers) (DM) / Stakeholders (SH) / Teachers (T) / Common public (CP) / Not clear (NC)
Improving ecosystem services modelling: Insights from a Bayesian network tools review	RA, RE	NI	NI	NI	NI	NI	D	NI	NI	I	NV	NC	DM
Using Bayesian networks to predict risk to estuary water quality and patterns of benthic environmental DNA in Queensland	RA	M, E	L, EJ	M	L,EJ	DL, DA, O	D	M	DL	I	GF, CV, SA	NC	DM, OS
Risk assessment of forest landscape degradation using Bayesian network modeling in the Miyun Reservoir catchment (China) with emphasis on the Beijing–Tianjin sandstorm source control program	RA	NI	NI	NI	NI	EJ	D	NI	DL	I	SA	NC	DM
An ecological risk assessment for managing and predicting trophic shifts in estuarine ecosystems using a Bayesian network	RA	M	L, EJ, O	M	L, EJ	DA, O	D	M	DL	I	SA, E	NC	OS, DM, SH
A nanomaterial release model for waste shredding using a Bayesian belief network	RA	M, E	EJ, L	M, E	EJ, L	EJ	D	E	EJ	I	SA, E	OS	NC
Continuous Bayesian networks for probabilistic environmental risk mapping	RA	NI	NI	M	DL, O	DL, DA, O	H	M	DL	R	CV	NC	NC
Application of Bayesian network including Microcystis morphospecies for microcystin risk assessment in three cyanobacterial bloom-plagued lakes, China	RA	NI	NI	NI	EJ, L, DL	DA	D	M	DL	I	GF	NC	NC
Operationalizing an ecosystem services-based approach using Bayesian Belief Networks: An application to riparian buffer strips	RI, RA, RE	E	EJ	E	EJ	NI	D	M, E	L, EJ	I	NV	NC	NC
Evaluating nonindigenous species management in a Bayesian networks derived relative risk framework for Padilla Bay, WA, USA	RA, RE	M, E, SH	L, EJ	M	DL, L, EJ	DA	D	M	DL, L	I	SA	DM	DM
Facing uncertainty in ecosystem services-based resource management	RA	NI	NI	NI	NI	NI	D	NI	DL, L	I	NV	NC	NC
Arctic marine fish ‘biotransformation toxicity’ model for ecological risk assessment	RI, RA	M, E	L, EJ	M, E	L, EJ	DA, EJ	D	M, E	L, EJ	I, CH	E , SA	NC	NC
A Bayesian Approach to Integrated Ecological and Human Health Risk Assessment for the South River, Virginia Mercury-Contaminated Site	RA	M, SH	L, OJ	M, SH	L	DA, EJ, DL	D	M	L, EJ	I	SA, O	MD, DM	MD, DM
A software system for assessing the spatially distributed ecological risk posed by oil shipping	RA	M	L	M	L, EJ	DA, EJ, O	D	M	L, DL	I, C, O	NV	MD, OS, DM	MD, OS, DM
Application of Bayesian networks in a hierarchical structure for environmental risk assessment: a case study of the Gabric Dam, Iran	RI, RA, RE	M, E	L, EJ, DL	M, E	L, EJ	DA, EJ, DL	D	M, E	L, EJ, DL	I, CH	E, SA	NC	DM, SH
Species and habitats in danger: Estimating the relative risk posed by oil spills in the northern Baltic Sea	RA	M	NI	NI	L, EJ	DA, EJ, O	D	M	DL, L	I	NV	NC	DM
A bayesian network for assessing the collision induced risk of an oil accident in the gulf of Finland	RI, RA, RE	M	L, EJ	M	L, EJ	DA, EJ	D	M, E	DL, L, EJ	I, CH	E, SA	NC	NC
A cross-disciplinary approach to minimising the risks of maritime transport in the Gulf of Finland	RI, RA, RE	M	DL, L, EJ	M	DL, L, EJ	NI	NC	NI	DL, L, EJ	I, CH	E, SA	NC	NC
Ensemble approach for potential habitat mapping of invasive Prosopis spp. in Turkana, Kenya	RI, RA	M, E	EJ, L, DL	M	NI	NI	NC	NI	L, EJ, DL	CH	NV	MD	DM, SH
Risk of fire occurrence in arid and semi-arid ecosystems of Iran: an investigation using Bayesian belief networks	RI, RA	M, E	L, EJ	M, E	L, EJ	DA, NI	D	M, E	DL, EJ	I, CL, O	CV	NC	DM, SH
A probabilistic model estimating oil spill clean-up costs - A case study for the Gulf of Finland	RI, RA, RE	M	L	M	L	NI	D	M, E	L, EJ	I, CH	PM	NC	NC
Developing real time operating rules for trading discharge permits in rivers: Application of Bayesian Networks	RA, RE	M	NI	M	DL	NI	D	M	DL	I	TT, PM	NC	DM
Buffel grass and climate change: a framework for projecting invasive species distributions when data are scarce	RI, RA	E	L, EJ	E	EJ	EJ	D	E	EJ	I, CH	SA	NC	OS, DM
Parameterisation and evaluation of a Bayesian network for use in an ecological risk assessment	RI, RA, RE	E, SH	M, EJ, SH	E	EJ	DA,EJ	D	M, E	DL, EJ	I, CH	TT, E, SA	NC	DM
Predicting stream vulnerability to urbanization stress with Bayesian network models	RI, RA, RE	E	EJ	E	EJ	EJ	D	E	EJ	I, CH	SA	NC	OS, DM
Managing seagrass resilience under cumulative dredging affecting light: Predicting risk using dynamic Bayesian networks	RA	M, E	M, EJ, SH	E	EJ	DA,EJ	D	M	DL	I	CV, O	MD	NC
Using the integrated ecosystem assessment framework to build consensus and transfer information to managers	RI, RA, RE	E, SH	EJ, SH	E, SH	EJ, SH	DA	O	M	EJ, SH	I, CH	E, SA	NC	DM
Predicting island biosecurity risk from introduced fauna using Bayesian Belief Networks	RA	NI	L	NI	NI, L	NI	H	E	L, EJ	I	SA	NC	DM
Excess seawater nutrients, enlarged algal symbiont densities and bleaching sensitive reef locations: 2. A regional-scale predictive model for the Great Barrier Reef, Australia	RA	M	L	M	L, O	NI	D	M	DL	I	PM, O	NC	DM
Assessing the effectiveness of local management of coral reefs using expert opinion and spatial Bayesian modeling	RI, RA, RE	M	L	M, E	NI	DA, O	D	M, E	DL, EJ	I	NV	MD	MD, OS
Unravelling River System Impairments in Stream Networks with an Integrated Risk Approach	RI, RA	NI	NI	NI	NI	NI	D	M, E	DL, EJ	I	E	OS, DM, SH	OS, DM, SH
Validation and sensitivity of the FINE Bayesian network for forecasting aquatic exposure to nano-silver	RA	E	L, EJ, O	NI	M	DA, EJ, O	D	M, E	DL, EJ	I, CH	PM, SA, GF	NC	NC
Investigating the use of a bayesian network to model the risk of lyngbya majuscula bloom initiation in Deception Bay, Queensland, Australia	RA	E	EJ	E	EJ	NI	D	M, E	DL, EJ	I	CV, O	MD	NC
Bayesian Belief Networks as a tool for evidence-based conservation management	RA, RE	NI	NI	NI	NI	NI	D	M	DL, O	I, CH	SA	NC	NC
Quantitative Ecological Risk Assessment of the Magela Creek Floodplain in Kakadu National Park, Australia: Comparing Point Source Risks from the Ranger Uranium Mine to Diffuse Landscape-Scale Risks	RI, RA, RE	NI, M	NI	M, NI	L, EJ	DA, O	D	M, E	DL, L, EJ	I	NV	NC	NC
The use of Bayesian networks for nanoparticle risk forecasting: Model formulation and baseline evaluation	RI	E	EJ	E	EJ	DA, EDI	D	E, E	EJ	CH	NV	NC	MD
Evaluating risk of African Longfin eel (Anguilla mossambica) aquaculture in Michigan, USA, using a Bayesian belief network of freshwater fish invasion	RA	E	L, EJ	E	L, EJ	DL, EJ	D	M, E	DL, EJ	I	NV	MD, OS	DM
A Bayesian network approach to support environmental flow restoration decisions in the Yarra River, Australia	RI, RA, RE	NI	L	NI	L	NI	D	NI	DL	I	E	MD, OS, DM	MD,OS, DM
Regional risk assessment of the Puyallup River Watershed and the evaluation of low impact development in meeting management goals.	RI, RA, RE	M	L	M	L	NI	D	M	DL, L, EJ	I	SA	MD, OS, DM	MD, OS, DM
A Bayesian network of eutrophication models for synthesis, prediction, and uncertainty analysis	RA	SH	L, NJ, EJ	M, E, SH	M, E, SH, E	NI	NC	M	DL,L, EJ	I, CH	PM	MD, OS, DM, SH	MD, OS, DM, SH
Quantifying rehabilitation risks for surface-strip coal mines using a soil compaction Bayesian network in South Africa and Australia: To demonstrate the R 2 AIN Framework	RI, RA, RE	NI	NI	NI	NI	NI	D	NI	EJ, DL	I	NV	NC	NC
Developing a new Bayesian Risk Index for risk evaluation of soil contamination	RA	NI	L	NI	DL	DA	D	M	DL	CH, CL	CV	NC	NC
Modelling gross margins and potential N exports from cropland in south-eastern Australia	RA, RE	NI	L	E, M	DL, EJ	NI	D	M, E	EJ, DL	I	E, SA	OS, DM	DM
Fragmentation and thermal risks from climate change interact to affect persistence of native trout in the Colorado River basin	RI, RA	M	L, EJ	M	L, EJ	DA, EJ	D	M	L, EJ	I	NV	DM	MD, OS, DM
Minimizing Risks from Spilled Oil to Ecosystem Services Using Influence Diagrams: The Deepwater Horizon Spill Response	RE	M	L	M	L	NI	D	NI	L	I	E, SA	OS, DM	DM
An ecological risk assessment model for Arctic oil spills from a subsea pipeline	RI, RA, RE	M	L	M	L	O	O	M	DL	I	NV	DM	MD, OS, DM
The multiple stressor ecological risk assessment for the mercury-contaminated South River and upper Shenandoah River using the Bayesian network-relative risk model	RI, RA, RE	M	L	M	L	O	D	M, E	L, EJ	I	SA	MD, OS	MD, OS, DM
Using the Bayesian network relative risk model risk assessment process to evaluate management alternatives for the South River and upper Shenandoah River, Virginia	RI, RA, RE	M	L, EJ	M, E	NI	O	D	M, E	L, EJ	I	SA	MD, OS, DM	MD, OS, DM
A Bayesian Approach to Landscape Ecological Risk Assessment Applied to the Upper Grande Ronde Watershed, Oregon	RI, RA, RE	M	L	M	L	O	D	M	L	I	SA	MD, OS, DM	MD, OS, DM
Dynamic Bayesian network- based risk assessment for arctic offshore drilling waste handling practices	RI, RA, RE	M, E	L	M, E	L	O	D	M, E	L, EJ	I	SA, PM, E	MD, OS, DM	MD, OS, DM
Uncertainty assessment in environmental risk through Bayesian networks	RI, RA, RE	M, E	L, EJ	M, E	L	O	D	M, E	L, EJ	I, CH	NV	NC	MD, DM
Modeling the effectiveness of oil combating from an ecological perspective - A Bayesian network for the Gulf of Finland; the Baltic Sea	RI, RA, RE	M, E	L, EJ	M, E	L, EJ	NI	D	M, E	L, EJ	I	SA, E	NC	NC
Implications of using chemical dispersants to combat oil spills in the German Bight – Depiction by means of a Bayesian network	RI, RA, RE	M	L	M	EJ, DL	NI	D	M	DL, L	I	NV	MD, DM	MD, OS, DM
Bayesian belief networks as a meta-modelling tool in integrated river basin management - Pros and cons in evaluating nutrient abatement decisions under uncertainty in a Norwegian river basin	RI, RA, RE	M	NI	M	NI	NI	D	M	DL, L,EJ	I	SA	MD, DM	MD, DM
A Bayesian Network risk model for assessing oil spill recovery effectiveness in the ice-covered Northern Baltic Sea	RE	M, E	L, EJ	M, E	L, EJ	NI	D	M, E	DL, L, EJ	I	O	MD, OS, DM	MD, OS, DM
A probabilistic analysis model of oil pipeline accidents based on an integrated Event-Evolution-Bayesian (EEB) model	RI, RA	M	L	M	L	NI	NC	M, E	L, EJ	I	SA	NC	MD, OS, DM
A probabilistic approach for a cost-benefit analysis of oil spill management under uncertainty: A Bayesian network model for the Gulf of Finland	RE	M	L	M	L	NI	D	M	DL, L, EJ	I	PM	NC	MD, OS, DM
An integrated approach to conceptualise hydrological and socio-economic interaction for supporting management decisions of coupled groundwater–agricultural systems	RI, RA, RE	M, E, SH	L, EE	M, E, SH	L	NI	D	M	DL, L, EJ	I, CH	E, PM, SA	MD, OS, DM	MD, OS, DM
Oil accident response simulation: Allocation of potential places of refuge	RA	M	L	M	L	NI	NC	M	L	I, CH	E, PM, SA	MD, OS, DM	MD, OS, DM
A regional-scale ecological risk framework for environmental flow evaluations	RA	M	EJ	M	L, EJ	NI	D	NI	DL	I	NV	MD, OS, DM	MD,OS, DM
Analysis of Regional Scale Risk of Whirling Disease in Populations of Colorado and Rio Grande Cutthroat Trout Using a Bayesian Belief Network Model	RA	M	L, EJ	M	EJ	EJ	D	M	L, DL, EJ	I, O	SA	MD	MD, OS, DM
Assessing the risk of an aquaculture development on shorebirds using a Bayesian belief model	RI	M	L	M	L, O	DA	NC	NI	NI	O	NV	OS	OS
Bayesian Networks as a screening tool for exposure assessment	RA	M	L, EJ	M	L, EJ	DA	D	M	L	CH	NV	NC	SH
Environmental risk assessment of white phosphorus from the use of munitions - A probabilistic approach	RA	M	EJ	M	L, EJ	DA	D	M	L, EJ	CL	SA	MD	OS, DM
A road map for developing and applying object-oriented bayesian networks to “WICKED” problems	RE	M, SH	NI	M, SH	EJ, DL	DA, EJ	D	E	DL, EJ	CL	NV	MD	DM, NC
Evaluation and comparison of data-driven and knowledge-supported Bayesian Belief Networks to assess the habitat suitability for alien macroinvertebrates	RI	M	DL, L, EJ	E	DL, L, EJ	DA, EJ	D	M	DL	I	E, SA	MD	DM, SH
Identifying habitats at risk: Simple models can reveal complex ecosystem dynamics	RI, RA, RE	M	L	M	L	NI	D	M	L	I	TT, SA	MD	OS
Bayesian networks for environmental flow decision-making and an application in the Yellow River estuary, China	RI, RA, RE	M	L	M	L	NI	D	M	NI	I	NV	NC	DM
Hydrology-oriented forest management trade-offs. A modeling framework coupling field data, simulation results and Bayesian Networks	RA	NI	NI	NI	DL	O	D	NI	DL	CH, I	CV, SA	NC	NC
Toward integrative management advice of water quality, oil spills, and fishery in the Gulf of Finland: A Bayesian approach	RE	M	EJ	M	EJ	O	D	M	DL	I	NV	MD	MD
Influence diagrams as decision-making tools for pesticide risk management	RI, RA, RE	M	DL,L	M	DL, L	NI	D	M	DL, L	CH	O	NC	MD, DM, SH
Integrated modelling tools to support risk-based decision-making in marine spatial management	RI, RA, RE	M	DL, L	M	DL, L	NI	D	M	DL, O	I	NV	DM	DM
Assessing the decline of brown trout (Salmo trutta) in Swiss rivers using a Bayesian probability network	RI, RA	M, E	EJ	M, E	DL, L, EJ	NI	C	M	DL, L, EJ	I	NV	MD, DM	MD, DM
